# Supplementary material for: Milk Modulates the Gastrointestinal Stability of Tick‐Borne Encephalitis Virus: Implications for Alimentary Transmission
Source: J Med Virol. 2025 Dec 24;98(1):e70778. doi: 10.1002/jmv.70778 (PMC12730492; doi:10.1002/jmv.70778)
Supplement: Supplementary file 1 — Supplementary Information – primary data. [file JMV-98-e70778-s001.xlsx]

## Sheet: Figure_1
Sample name	Sample titer log[(PFU/ml)]						Average	SD	M-W test sample in given time against sample after 0 days (p-value)	Statistical significance	Sample; titer (PFU/ml)
milk 8 °C; 0 days	5.22185	4.89086	5	4.85867	5.22185	5.22185	5.06918	0.17368	1	–	166667	77778	100000	72222	166667	166667
milk 8 °C; 1 days	4.4437	4.64781	4.4437	4.4437	4.52287	4.64781	4.52493	0.0999992	0.0022	**	27778	44444	27778	27778	33333	44444
milk 8 °C; 2 days	4.22186	5.04576	4.52287	4.34678	3.97516	4.06696	4.36323	0.387289	0.013	*	16667	111111	33333	22222	9444	11667
milk 8 °C; 3 days	3.89087	4.58983	4.0235	4.58983	4.34678	4.34678	4.29793	0.288511	0.0022	**	7778	38889	10556	38889	22222	22222
milk 8 °C; 5 days	3.9208	4.22186	4	4.04575	3.78611	4.4437	4.0697	0.232832	0.0022	**	8333	16667	10000	11111	6111	27778
milk 8 °C; 7 days	3.89087	3.82393	4.22186	4.22186	3.74476	3.85866	3.96032	0.208341	0.0022	**	7778	6667	16667	16667	5556	7222
PBS 8 °C; 0 days	5.06695	5.22185	5.4437	5.34679	5.22185	5.06695	5.22801	0.150058	1	–	116667	166667	277778	222222	166667	116667
PBS 8 °C; 1 days	5.22185	5.02348	4.92082	4.82391	4.82391	4.69897	4.91882	0.183921	0.013	*	166667	105556	83333	66667	66667	50000
PBS 8 °C; 2 days	4.4437	4.78612	4.85867	4.4437	4.58983	4.92082	4.67381	0.21012	0.0022	**	27778	61111	72222	27778	38889	83333
PBS 8 °C; 3 days	4.34678	4.4437	4.89086	4.52287	4.52287	4.64781	4.56248	0.189147	0.0022	**	22222	27778	77778	33333	33333	44444
PBS 8 °C; 5 days	4.22186	4.58983	4.4437	4.64781	4.85867	4.69897	4.57681	0.220585	0.0022	**	16667	38889	27778	44444	72222	50000
PBS 8 °C; 7 days	4.22186	4.34678	4.64781	4.34678	4.52287	4.4437	4.42164	0.150339	0.0022	**	16667	22222	44444	22222	33333	27778
Sample name	Sample titer log[(PFU/ml)]						Average	SD	M-W test sample in given time against sample after 1’ (p-value)	Statistical significance	Sample; titer (PFU/ml)
milk 37 °C; 1’	5.34679	5.52288	5.34679	4.22186	6.22185	5.92082	5.43016	0.685567	1	–	222222	333333	222222	16667	1666667	833333
milk 37 °C; 10’	6.22185	5.34679	5.58983	5.52288	5.78612	5.64782	5.68588	0.299846	0.5087	–	1666667	222222	388889	333333	611111	444444
milk 37 °C; 30’	5	5.34679	5.22185	5.34679	5.4437	5.22185	5.2635	0.154432	0.1515	–	100000	222222	166667	222222	277778	166667
milk 37 °C; 60’	5.34679	5.34679	5.22185	5.22185	5.34679	5.58983	5.34565	0.134372	0.2662	–	222222	222222	166667	166667	222222	388889
milk 37 °C; 120’	4.78612	4.85867	5.4437	5.4437	5.22185	4.89086	5.10748	0.300423	0.2229	–	61111	72222	277778	277778	166667	77778
PBS 37 °C; 1’	5.52288	5.4437	5.34679	6.34679	6.34679	4.74473	5.62528	0.6225	1	–	333333	277778	222222	2222222	2222222	55556
PBS 37 °C; 10’	5.34679	5.4523	5.53006	5.52288	6.34679	6.4437	5.77375	0.486858	0.5087	–	222222	283333	338889	333333	2222222	2777778
PBS 37 °C; 30’	5.58983	5.78612	5.64782	4.94885	5.52288	4.97517	5.41178	0.359115	0.9978	–	388889	611111	444444	88889	333333	94444
PBS 37 °C; 60’	5.69897	5.69897	5.22185	5.69897	5.58983	4.22186	5.35507	0.585121	0.9134	–	500000	500000	166667	500000	388889	16667
PBS 37 °C; 120’	5.58983	5.64782	5.52288	5.34679	6.22185	5.52288	5.64201	0.3015	1	–	388889	444444	333333	222222	1666667	333333

## Sheet: Figure_2
Sample name	Sample titer log[(PFU/ml)]						Average	SD		Sample; titer (PFU/ml)
GF 1.6; 1’	0	0	0	0	0	0	0	0		0	0	0	0	0	0
GF 1.6; 10’	0	0	0	0	0	0	0	0		0	0	0	0	0	0
GF 1.6; 30’	0	0	0	0	0	0	0	0		0	0	0	0	0	0
GF 1.6; 60’	0	0	0	0	0	0	0	0		0	0	0	0	0	0
GF 1.6; 120’	0	0	0	0	0	0	0	0		0	0	0	0	0	0
PBS; 1’	5.64782	5.64782	5.4437	4.97518	5.08715	5.78612	5.4313	0.330545		444444	444444	277778	94444.4	122222	611111
PBS; 10’	5.64782	5.52288	5.4437	5.22185	5.4437	5.34679	5.43779	0.145831		444444	333333	277778	166667	277778	222222
PBS; 30’	5.74473	5.89086	5.97518	5.34679	5.12494	5.4437	5.5877	0.334552		555556	777778	944444	222222	133333	277778
PBS; 60’	5.4437	5.58983	5.52288	4.97517	5.22185	5.34679	5.35004	0.224993		277778	388889	333333	94444	166667	222222
PBS; 120’	5.69897	5.64782	5.82391	4.85867	5.34679	5.4437	5.46997	0.346091		500000	444444	666667	72222	222222	277778
Sample name	Sample titer log[(PFU/ml)]						Average	SD		Sample; titer (PFU/ml)
GF 3; 1’	4.58983	4.22186	4.34679	3.9208	4	3.97518	4.17574	0.260367		38889	16667	22222.2	8333	10000	9444.44
GF 3; 10’	3.89087	3.89087	3.74473	3.52284	3.52284	3.52288	3.6825	0.18285		7778	7778	5555.56	3333	3333	3333.33
GF 3; 30’	2.82413	2.69897	2.64782	2.34635	2.44404	2.52288	2.5807	0.175889		667	500	444.444	222	278	333.333
GF 3; 60’	2.52244	2.22272	3.22185	2.69897	2.22272	0	2.14812	1.11553		333	167	1666.67	500	167	0
GF 3; 120’	0	0	0	0	0	0	0	0		0	0	0	0	0	0
PBS; 1’	5.64782	5.64782	5.4437	4.97518	5.08715	5.78612	5.4313	0.330545		444444	444444	277778	94444.4	122222	611111
PBS; 10’	5.64782	5.52288	5.4437	5.22185	5.4437	5.34679	5.43779	0.145831		444444	333333	277778	166667	277778	222222
PBS; 30’	5.74473	5.89086	5.97518	5.34679	5.12494	5.4437	5.5877	0.334552		555556	777778	944444	222222	133333	277778
PBS; 60’	5.4437	5.58983	5.52288	4.97517	5.22185	5.34679	5.35004	0.224993		277778	388889	333333	94444	166667	222222
PBS; 120’	5.69897	5.64782	5.82391	4.85867	5.34679	5.4437	5.46997	0.346091		500000	444444	666667	72222	222222	277778
Sample name	Sample titer log[(PFU/ml)]						Average	SD		Sample; titer (PFU/ml)
GF 4.5; 1’	5.52288	5.34679	5.64782	4.82391	4.89086	4.94885	5.19685	0.35394		333333	222222	444444	66667	77777.8	88888.9
GF 4.5; 10’	5.52288	5.34679	5.4437	3.74476	4.4437	5.22185	4.95395	0.708818		333333	222222	277778	5556	27778	166667
GF 4.5; 30’	5.22185	5.4437	4.82391	4.34678	4.52287	4.58983	4.82482	0.427915		166667	277778	66666.7	22222	33333	38888.9
GF 4.5; 60’	4.85867	4.22186	4.4437	4.34678	4.85867	3.64782	4.39625	0.452311		72222	16667	27777.8	22222	72222	4444.44
GF 4.5; 120’	3.02366	3.82393	3.4437	2.69897	2.34635	2.22185	2.92641	0.627246		1056	6667	2777.78	500	222	166.667
PBS; 1’	5.64782	5.64782	5.4437	4.97518	5.08715	5.78612	5.4313	0.330545		444444	444444	277778	94444.4	122222	611111
PBS; 10’	5.64782	5.52288	5.4437	5.22185	5.4437	5.34679	5.43779	0.145831		444444	333333	277778	166667	277778	222222
PBS; 30’	5.74473	5.89086	5.97518	5.34679	5.12494	5.4437	5.5877	0.334552		555556	777778	944444	222222	133333	277778
PBS; 60’	5.4437	5.58983	5.52288	4.97517	5.22185	5.34679	5.35004	0.224993		277778	388889	333333	94444	166667	222222
PBS; 120’	5.69897	5.64782	5.82391	4.85867	5.34679	5.4437	5.46997	0.346091		500000	444444	666667	72222	222222	277778
Sample name	Sample titer log[(PFU/ml)]						Average	SD		Sample; titer (PFU/ml)
GF 6; 1’	5.69897	5.34679	5.34679	5.34679	5	4.94885	5.28136	0.274579		500000	222222	222222	222222	100000	88888.9
GF 6; 10’	5.64782	5.4437	5.52288	5.34679	4.04575	5.34679	5.22562	0.589172		444444	277778	333333	222222	11111	222222
GF 6; 30’	5.04576	5.4437	5.22185	4.69897	4.74473	4.69897	4.97566	0.313377		111111	277778	166667	50000	55556	50000
GF 6; 60’	4.64781	4.69897	4.52288	4.14267	4.17609	4.02348	4.36865	0.289177		44444	50000	33333.3	13889	15000	10555.6
GF 6; 120’	4.34678	3.97516	4.52288	2.89098	3.44373	3.34679	3.75439	0.632197		22222	9444	33333.3	778	2778	2222.22
PBS; 1’	5.64782	5.64782	5.4437	4.97518	5.08715	5.78612	5.4313	0.330545		444444	444444	277778	94444.4	122222	611111
PBS; 10’	5.64782	5.52288	5.4437	5.22185	5.4437	5.34679	5.43779	0.145831		444444	333333	277778	166667	277778	222222
PBS; 30’	5.74473	5.89086	5.97518	5.34679	5.12494	5.4437	5.5877	0.334552		555556	777778	944444	222222	133333	277778
PBS; 60’	5.4437	5.58983	5.52288	4.97517	5.22185	5.34679	5.35004	0.224993		277778	388889	333333	94444	166667	222222
PBS; 120’	5.69897	5.64782	5.82391	4.85867	5.34679	5.4437	5.46997	0.346091		500000	444444	666667	72222	222222	277778
Sample name	Sample titer log[(PFU/ml)]						Average	SD		Sample; titer (PFU/ml)
milk + GF 1.6; 1’	0	0	0	0	0	0	0	0		0	0	0	0	0	0
milk + GF 1.6; 10’	0	0	0	0	0	0	0	0		0	0	0	0	0	0
milk + GF 1.6; 30’	0	0	0	0	0	0	0	0		0	0	0	0	0	0
milk + GF 1.6; 60’	0	0	0	0	0	0	0	0		0	0	0	0	0	0
milk + GF 1.6; 120’	0	0	0	0	0	0	0	0		0	0	0	0	0	0
PBS; 1’	5.69897	5.69897	6.34679	5.78612	5.82391	5.64782	5.83376	0.259413		500000	500000	2222222	611111	666667	444444
PBS; 10’	5.78612	5.52288	5.58983	6.34679	5.69897	6.22185	5.86107	0.342323		611111	333333	388889	2222222	500000	1666667
PBS; 30’	6	5.58983	5.69897	5.34679	5.58983	5.4437	5.61152	0.227048		1000000	388889	500000	222222	388889	277778
PBS; 60’	5.64782	5.4437	5.69897	5.34679	5.52288	5.34679	5.50116	0.149715		444444	277778	500000	222222	333333	222222
PBS; 120’	5.64782	5.58983	5.34679	5.22185	5.4437	5.34679	5.43279	0.161434		444444	388889	222222	166667	277778	222222
Sample name	Sample titer log[(PFU/ml)]						Average	SD		Sample; titer (PFU/ml)
milk + GF 3; 1’	2.58995	2.69897	2.58995	0	0	0	1.31314	1.43903		389	500	389	0	0	0
milk + GF 3; 10’	1.74819	0	0	0	0	0	0.291365	0.713695		56	0	0	0	0	0
milk + GF 3; 30’	1.74819	2.04532	0	0	0	0	0.632252	0.983977		56	111	0	0	0	0
milk + GF 3; 60’	0	0	0	0	0	0	0	0		0	0	0	0	0	0
milk + GF 3; 120’	0	0	0	0	0	0	0	0		0	0	0	0	0	0
PBS; 1’	5.69897	5.69897	6.34679	5.78612	5.82391	5.64782	5.83376	0.259413		500000	500000	2222222	611111	666667	444444
PBS; 10’	5.78612	5.52288	5.58983	6.34679	5.69897	6.22185	5.86107	0.342323		611111	333333	388889	2222222	500000	1666667
PBS; 30’	6	5.58983	5.69897	5.34679	5.58983	5.4437	5.61152	0.227048		1000000	388889	500000	222222	388889	277778
PBS; 60’	5.64782	5.4437	5.69897	5.34679	5.52288	5.34679	5.50116	0.149715		444444	277778	500000	222222	333333	222222
PBS; 120’	5.64782	5.58983	5.34679	5.22185	5.4437	5.34679	5.43279	0.161434		444444	388889	222222	166667	277778	222222
Sample name	Sample titer log[(PFU/ml)]						Average	SD		Sample; titer (PFU/ml)
milk + GF 4.5; 1’	2.58995	2.52244	2.74507	2.69897	2.34635	2.74507	2.60798	0.156179		389	333	556	500	222	556
milk + GF 4.5; 10’	2.34635	2.52244	2.34635	2.04532	2.22272	2.34635	2.30492	0.159132		222	333	222	111	167	222
milk + GF 4.5; 30’	2.44404	2.52244	2.04532	2.04532	1.74819	2.34635	2.19195	0.29548		278	333	111	111	56	222
milk + GF 4.5; 60’	1.74819	2.34635	1.74819	0	0	2.04532	1.31468	1.04219		56	222	56	0	0	111
milk + GF 4.5; 120’	0	2.04532	1.74819	0	0	0	0.632252	0.983977		0	111	56	0	0	0
PBS; 1’	5.69897	5.69897	6.34679	5.78612	5.82391	5.64782	5.83376	0.259413		500000	500000	2222222	611111	666667	444444
PBS; 10’	5.78612	5.52288	5.58983	6.34679	5.69897	6.22185	5.86107	0.342323		611111	333333	388889	2222222	500000	1666667
PBS; 30’	6	5.58983	5.69897	5.34679	5.58983	5.4437	5.61152	0.227048		1000000	388889	500000	222222	388889	277778
PBS; 60’	5.64782	5.4437	5.69897	5.34679	5.52288	5.34679	5.50116	0.149715		444444	277778	500000	222222	333333	222222
PBS; 120’	5.64782	5.58983	5.34679	5.22185	5.4437	5.34679	5.43279	0.161434		444444	388889	222222	166667	277778	222222
Sample name	Sample titer log[(PFU/ml)]						Average	SD		Sample; titer (PFU/ml)
milk + GF 6; 1’	4.78612	4.89086	4.74473	4.34678	4.52287	4.69897	4.66506	0.197309		61111	77778	55555.6	22222	33333	50000
milk + GF 6; 10’	4.64781	4.4437	4.22186	4.64781	4.34678	4	4.38466	0.252146		44444	27778	16667	44444	22222	10000
milk + GF 6; 30’	4.10646	3.82393	3.85867	3.52284	3.78611	3.89087	3.83148	0.188286		12778	6667	7222.22	3333	6111	7778
milk + GF 6; 60’	3.89087	3.78611	3.22185	3.22194	3.69897	3.52284	3.55709	0.286314		7778	6111	1666.67	1667	5000	3333
milk + GF 6; 120’	3.44373	3.10653	4.22185	3.44373	3.44373	3.34674	3.50105	0.376527		2778	1278	16666.7	2778	2778	2222
PBS; 1’	5.69897	5.69897	6.34679	5.78612	5.82391	5.64782	5.83376	0.259413		500000	500000	2222222	611111	666667	444444
PBS; 10’	5.78612	5.52288	5.58983	6.34679	5.69897	6.22185	5.86107	0.342323		611111	333333	388889	2222222	500000	1666667
PBS; 30’	6	5.58983	5.69897	5.34679	5.58983	5.4437	5.61152	0.227048		1000000	388889	500000	222222	388889	277778
PBS; 60’	5.64782	5.4437	5.69897	5.34679	5.52288	5.34679	5.50116	0.149715		444444	277778	500000	222222	333333	222222
PBS; 120’	5.64782	5.58983	5.34679	5.22185	5.4437	5.34679	5.43279	0.161434		444444	388889	222222	166667	277778	222222

## Sheet: Figure_3
Sample name	Sample titer log[(PFU/ml)]						Average	SD		Sample; titer (PFU/ml)
Whole milk	5.74473	5.34679	6.22185	5.4437	6.17609	6.52288	5.90934	0.470241		555556	222222	1666667	277778	1500000	3333333
Milk fat	5.4437	6.34679	4.85867	4.52287	5.4437	5.69897	5.38578	0.640435		277778	2222222	72222	33333	277778	500000
Skim milk	5.58983	5.34679	6.34679	4.89086	5.92082	6.4437	5.75646	0.598776		388889	222222	2222222	77778	833333	2777778
Pellet	6.4437	5.78612	6.22185	5.4437	5.94885	6	5.97404	0.346373		2777778	611111	1666667	277778	888889	1000000

## Sheet: Figure_4
Sample name	Sample titer log[(PFU/ml)]						Average	SD		Sample; titer (PFU/ml)
milk fat + GF 3; 1’	3.52284	2.89098	3.58984	2.04532	2.04532	2.04532	2.68994	0.747066		3333	778	3889	111	111	111
milk fat + GF 3; 10’	3.34674	2.44404	2.64738	1.74819	0	0	1.69773	1.41033		2222	278	444	56	0	0
milk fat + GF 3; 30’	0	0	0	0	0	0	0	0		0	0	0	0	0	0
milk fat + GF 3; 60’	0	0	0	0	0	0	0	0		0	0	0	0	0	0
milk fat + GF 3; 120’	0	0	0	0	0	0	0	0		0	0	0	0	0	0
PBS; 1’	5.64782	5.34679	5.58983	5.52288	6.4437	5.58983	5.69014	0.383571		444444	222222	388889	333333	2777778	388889
PBS; 10’	5.38818	5.31293	5.36798	5.89086	5.64782	5.69897	5.55112	0.229546		244444	205556	233333	777778	444444	500000
PBS; 30’	5.4437	5.22185	5.52288	5.58983	6.22185	6.34679	5.72448	0.452746		277778	166667	333333	388889	1666667	2222222
PBS; 60’	5.22185	5.34679	5.22185	6.58983	6.34679	5.78612	5.7522	0.597194		166667	222222	166667	3888889	2222222	611111
PBS; 120’	5.17609	5.4437	5.34679	5.34679	5.30103	5.64782	5.37704	0.158589		150000	277778	222222	222222	200000	444444
Sample name	Sample titer log[(PFU/ml)]						Average	SD		Sample; titer (PFU/ml)
milk fat + GF 4.5; 1’	4.22186	3.58984	3.74476	3.82393	4.22186	4	3.93371	0.259404		16667	3889	5556	6667	16667	10000
milk fat + GF 4.5; 10’	3.69897	3.69897	3.58984	3.74476	3.52284	3.82393	3.67988	0.108129		5000	5000	3889	5556	3333	6667
milk fat + GF 4.5; 30’	3.12483	2.89098	3.08707	3.34674	2.89098	3.10653	3.07452	0.170407		1333	778	1222	2222	778	1278
milk fat + GF 4.5; 60’	2.52244	2.78604	2.64738	3.22194	2.78604	3.44373	2.90126	0.355419		333	611	444	1667	611	2778
milk fat + GF 4.5; 120’	2.64738	2.69897	2.78604	3.22194	2.64738	2.82413	2.80431	0.217019		444	500	611	1667	444	667
PBS; 1’	5.64782	5.34679	5.58983	5.52288	6.4437	5.58983	5.69014	0.383571		444444	222222	388889	333333	2777778	388889
PBS; 10’	5.38818	5.31293	5.36798	5.89086	5.64782	5.69897	5.55112	0.229546		244444	205556	233333	777778	444444	500000
PBS; 30’	5.4437	5.22185	5.52288	5.58983	6.22185	6.34679	5.72448	0.452746		277778	166667	333333	388889	1666667	2222222
PBS; 60’	5.22185	5.34679	5.22185	6.58983	6.34679	5.78612	5.7522	0.597194		166667	222222	166667	3888889	2222222	611111
PBS; 120’	5.17609	5.4437	5.34679	5.34679	5.30103	5.64782	5.37704	0.158589		150000	277778	222222	222222	200000	444444
Sample name	Sample titer log[(PFU/ml)]						Average	SD		Sample; titer (PFU/ml)
milk fat + GF 6; 1’	5.22185	5.22185	4.97517	4.34678	4.74473	4.74473	4.87585	0.335736		166667	166667	94444	22222	55556	55556
milk fat + GF 6; 10’	5.22185	4.74473	5.4437	4.34678	4.22186	4.26323	4.70703	0.523692		166667	55556	277778	22222	16667	18333
milk fat + GF 6; 30’	4.52287	4.4437	4.58983	3.52284	3.9208	3.52284	4.08715	0.496838		33333	27778	38889	3333	8333	3333
milk fat + GF 6; 60’	4.22186	4.4437	4.34678	3.58984	3.23603	3.58984	3.90468	0.496375		16667	27778	22222	3889	1722	3889
milk fat + GF 6; 120’	4.4437	4.17609	3.94885	3.34674	3.52284	3.19201	3.77171	0.494987		27778	15000	8889	2222	3333	1556
PBS; 1’	5.64782	5.34679	5.58983	5.52288	6.4437	5.58983	5.69014	0.383571		444444	222222	388889	333333	2777778	388889
PBS; 10’	5.38818	5.31293	5.36798	5.89086	5.64782	5.69897	5.55112	0.229546		244444	205556	233333	777778	444444	500000
PBS; 30’	5.4437	5.22185	5.52288	5.58983	6.22185	6.34679	5.72448	0.452746		277778	166667	333333	388889	1666667	2222222
PBS; 60’	5.22185	5.34679	5.22185	6.58983	6.34679	5.78612	5.7522	0.597194		166667	222222	166667	3888889	2222222	611111
PBS; 120’	5.17609	5.4437	5.34679	5.34679	5.30103	5.64782	5.37704	0.158589		150000	277778	222222	222222	200000	444444
Sample name	Sample titer log[(PFU/ml)]						Average	SD		Sample; titer (PFU/ml)
skim milk + GF 3; 1’	2.04532	1.74819	1.74819	0	0	0	0.923617	1.01757		111	56	56	0	0	0
skim milk + GF 3; 10’	0	0	0	0	0	0	0	0		0	0	0	0	0	0
skim milk + GF 3; 30’	0	0	0	0	0	0	0	0		0	0	0	0	0	0
skim milk + GF 3; 60’	0	0	0	0	0	0	0	0		0	0	0	0	0	0
skim milk + GF 3; 120’	0	0	0	0	0	0	0	0		0	0	0	0	0	0
PBS; 1’	5.64782	5.64782	5.74473	5.34679	5.64782	5.34679	5.56363	0.172105		444444	444444	555556	222222	444444	222222
PBS; 10’	5.34679	5.34679	5.74473	6.22185	5.97518	5.89086	5.75436	0.351642		222222	222222	555556	1666667	944444	777778
PBS; 30’	5.52288	5.58983	5.52288	5.17609	5.22185	5.34679	5.39672	0.173708		333333	388889	333333	150000	166667	222222
PBS; 60’	5.74473	5.52288	5.34679	5.22185	5.34679	5.32451	5.41792	0.187141		555556	333333	222222	166667	222222	211111
PBS; 120’	5.4437	5.64782	5.74473	5.4437	5.58983	5.34679	5.53609	0.149538		277778	444444	555556	277778	388889	222222
Sample name	Sample titer log[(PFU/ml)]						Average	SD		Sample; titer (PFU/ml)
skim milk + GF 4.5; 1’	2.89098	3.22194	3.34674	2.85854	2.44404	3.34674	3.01816	0.354605		778	1667	2222	722	278	2222
skim milk + GF 4.5; 10’	3.34674	3.22194	2.89098	0	0	0	1.57661	1.7335		2222	1667	778	0	0	0
skim milk + GF 4.5; 30’	2.34635	2.22272	0	0	0	0	0.761512	1.18038		222	167	0	0	0	0
skim milk + GF 4.5; 60’	0	0	0	0	0	0	0	0		0	0	0	0	0	0
skim milk + GF 4.5; 120’	0	0	0	0	0	0	0	0		0	0	0	0	0	0
PBS; 1’	5.64782	5.64782	5.74473	5.34679	5.64782	5.34679	5.56363	0.172105		444444	444444	555556	222222	444444	222222
PBS; 10’	5.34679	5.34679	5.74473	6.22185	5.97518	5.89086	5.75436	0.351642		222222	222222	555556	1666667	944444	777778
PBS; 30’	5.52288	5.58983	5.52288	5.17609	5.22185	5.34679	5.39672	0.173708		333333	388889	333333	150000	166667	222222
PBS; 60’	5.74473	5.52288	5.34679	5.22185	5.34679	5.32451	5.41792	0.187141		555556	333333	222222	166667	222222	211111
PBS; 120’	5.4437	5.64782	5.74473	5.4437	5.58983	5.34679	5.53609	0.149538		277778	444444	555556	277778	388889	222222
Sample name	Sample titer log[(PFU/ml)]						Average	SD		Sample; titer (PFU/ml)
skim milk + GF 6; 1’	4.0235	4.34678	4.34678	4.34678	4.27621	4.22186	4.26032	0.126683		10556	22222	22222	22222	18889	16667
skim milk + GF 6; 10’	3.78611	3.94885	3.78611	3.52284	4.22186	3.69897	3.82746	0.237912		6111	8889	6111	3333	16667	5000
skim milk + GF 6; 30’	3.34674	2.44404	2.82413	2.64738	2.58995	2.44404	2.71605	0.340013		2222	278	667	444	389	278
skim milk + GF 6; 60’	3.22194	2.69897	3.44373	2.44404	2.34635	2.58995	2.79083	0.442435		1667	500	2778	278	222	389
skim milk + GF 6; 120’	3.34674	2.52244	2.58995	2.44404	2.22272	0	2.18765	1.13756		2222	333	389	278	167	0
PBS; 1’	5.64782	5.64782	5.74473	5.34679	5.64782	5.34679	5.56363	0.172105		444444	444444	555556	222222	444444	222222
PBS; 10’	5.34679	5.34679	5.74473	6.22185	5.97518	5.89086	5.75436	0.351642		222222	222222	555556	1666667	944444	777778
PBS; 30’	5.52288	5.58983	5.52288	5.17609	5.22185	5.34679	5.39672	0.173708		333333	388889	333333	150000	166667	222222
PBS; 60’	5.74473	5.52288	5.34679	5.22185	5.34679	5.32451	5.41792	0.187141		555556	333333	222222	166667	222222	211111
PBS; 120’	5.4437	5.64782	5.74473	5.4437	5.58983	5.34679	5.53609	0.149538		277778	444444	555556	277778	388889	222222
Sample name	Sample titer log[(PFU/ml)]						Average	SD		Sample; titer (PFU/ml)
whey + GF 3; 1’	2.34635	1.74819	2.22272	2.9489	3.22194	3.22194	2.61834	0.604249		222	56	167	889	1667	1667
whey + GF 3; 10’	2.04532	0	0	2.04532	2.22272	2.44404	1.45957	1.14004		111	0	0	111	167	278
whey + GF 3; 30’	0	0	0	0	0	0	0	0		0	0	0	0	0	0
whey + GF 3; 60’	0	0	0	0	0	0	0	0		0	0	0	0	0	0
whey + GF 3; 120’	0	0	0	0	0	0	0	0		0	0	0	0	0	0
PBS; 1’	5.69897	5.4437	5.52288	6.34679	6.58983	5.64782	5.875	0.474588		500000	277778	333333	2222222	3888889	444444
PBS; 10’	6.34679	5.78612	5.58983	5.82391	5.69897	6.34679	5.93207	0.331194		2222222	611111	388889	666667	500000	2222222
PBS; 30’	5.52288	5.64782	5.4437	5.69897	6.22185	5.69897	5.7057	0.272734		333333	444444	277778	500000	1666667	500000
PBS; 60’	5.64782	6.22185	5.69897	5.74473	6.58983	6.34679	6.04166	0.39668		444444	1666667	500000	555556	3888889	2222222
PBS; 120’	5.34679	5.58983	5.52288	5.58983	5.58983	5.69897	5.55635	0.117251		222222	388889	333333	388889	388889	500000
Sample name	Sample titer log[(PFU/ml)]						Average	SD		Sample; titer (PFU/ml)
whey + GF 4.5; 1’	2.89098	2.92065	3	3.22194	3.34674	3.44373	3.13734	0.232979		778	833	1000	1667	2222	2778
whey + GF 4.5; 10’	2.78604	2.64738	2.74507	2.92065	3.22194	3.22194	2.92384	0.247025		611	444	556	833	1667	1667
whey + GF 4.5; 30’	2.04532	2.34635	2.44404	2.69897	2.34635	3.22194	2.51716	0.404002		111	222	278	500	222	1667
whey + GF 4.5; 60’	0	0	2.04532	1.74819	1.74819	2.04532	1.2645	0.988453		0	0	111	56	56	111
whey + GF 4.5; 120’	0	0	0	1.74819	0	0	0.291365	0.713695		0	0	0	56	0	0
PBS; 1’	5.69897	5.4437	5.52288	6.34679	6.58983	5.64782	5.875	0.474588		500000	277778	333333	2222222	3888889	444444
PBS; 10’	6.34679	5.78612	5.58983	5.82391	5.69897	6.34679	5.93207	0.331194		2222222	611111	388889	666667	500000	2222222
PBS; 30’	5.52288	5.64782	5.4437	5.69897	6.22185	5.69897	5.7057	0.272734		333333	444444	277778	500000	1666667	500000
PBS; 60’	5.64782	6.22185	5.69897	5.74473	6.58983	6.34679	6.04166	0.39668		444444	1666667	500000	555556	3888889	2222222
PBS; 120’	5.34679	5.58983	5.52288	5.58983	5.58983	5.69897	5.55635	0.117251		222222	388889	333333	388889	388889	500000
Sample name	Sample titer log[(PFU/ml)]						Average	SD		Sample; titer (PFU/ml)
whey + GF 6; 1’	3.97516	4.0235	3.85866	4.22186	4.22186	3.97516	4.04603	0.146624		9444	10556	7222	16667	16667	9444
whey + GF 6; 10’	3.97516	3.78611	3.74476	3.52284	3.64777	3.9208	3.76624	0.168328		9444	6111	5556	3333	4444	8333
whey + GF 6; 30’	3.44373	3.58984	4.22186	3.34674	3.34674	3.69897	3.60798	0.331337		2778	3889	16667	2222	2222	5000
whey + GF 6; 60’	2.69897	2.58995	2.82413	3.52284	3.58984	3.22194	3.07461	0.430538		500	389	667	3333	3889	1667
whey + GF 6; 120’	2.34635	2.22272	2.58995	0	2.92065	3.22194	2.21693	1.14682		222	167	389	0	833	1667
PBS; 1’	5.69897	5.4437	5.52288	6.34679	6.58983	5.64782	5.875	0.474588		500000	277778	333333	2222222	3888889	444444
PBS; 10’	6.34679	5.78612	5.58983	5.82391	5.69897	6.34679	5.93207	0.331194		2222222	611111	388889	666667	500000	2222222
PBS; 30’	5.52288	5.64782	5.4437	5.69897	6.22185	5.69897	5.7057	0.272734		333333	444444	277778	500000	1666667	500000
PBS; 60’	5.64782	6.22185	5.69897	5.74473	6.58983	6.34679	6.04166	0.39668		444444	1666667	500000	555556	3888889	2222222
PBS; 120’	5.34679	5.58983	5.52288	5.58983	5.58983	5.69897	5.55635	0.117251		222222	388889	333333	388889	388889	500000
Sample name	Sample titer log[(PFU/ml)]						Average	SD		Sample; titer (PFU/ml)
casein + GF 3; 1’	3.22194	3.52284	3.34674	3.44373	3.52284	3.58984	3.44132	0.135961		1667	3333	2222	2778	3333	3889
casein + GF 3; 10’	1.74819	0	2.04532	2.04532	1.74819	2.22272	1.63496	0.822312		56	0	111	111	56	167
casein + GF 3; 30’	0	0	0	0	0	0	0	0		0	0	0	0	0	0
casein + GF 3; 60’	0	0	0	0	0	0	0	0		0	0	0	0	0	0
casein + GF 3; 120’	0	0	0	0	0	0	0	0		0	0	0	0	0	0
PBS; 1’	5.4437	6.34679	5.34679	5.69897	6.34679	5.58983	5.79548	0.443749		277778	2222222	222222	500000	2222222	388889
PBS; 10’	5.58983	6.22185	5.4437	5.4437	6.34679	6.52288	5.92812	0.489708		388889	1666667	277778	277778	2222222	3333333
PBS; 30’	5.82391	5.4437	5.52288	5.78612	5.58983	5.69897	5.64423	0.150541		666667	277778	333333	611111	388889	500000
PBS; 60’	4.94885	5.4437	5.17609	6.4437	6.4437	5.64782	5.68397	0.634311		88889	277778	150000	2777778	2777778	444444
PBS; 120’	5.22185	5.64782	4.94885	5.4437	5.52288	5.82391	5.43483	0.311806		166667	444444	88889	277778	333333	666667
Sample name	Sample titer log[(PFU/ml)]						Average	SD		Sample; titer (PFU/ml)
casein + GF 4.5; 1’	3.52284	3.78611	4	4.04575	3.97516	3.82393	3.85896	0.193804		3333	6111	10000	11111	9444	6667
casein + GF 4.5; 10’	3.52284	3.78611	4.22186	4.34678	3.69897	3.58984	3.86107	0.34233		3333	6111	16667	22222	5000	3889
casein + GF 4.5; 30’	2.52244	2.44404	2.44404	2.97497	3.52284	3.22194	2.85505	0.456815		333	278	278	944	3333	1667
casein + GF 4.5; 60’	2.34635	2.04532	2.34635	1.74819	1.74819	2.04532	2.04662	0.267509		222	111	222	56	56	111
casein + GF 4.5; 120’	2.22272	2.34635	2.34635	0	2.04532	2.34635	1.88452	0.930754		167	222	222	0	111	222
PBS; 1’	5.4437	6.34679	5.34679	5.69897	6.34679	5.58983	5.79548	0.443749		277778	2222222	222222	500000	2222222	388889
PBS; 10’	5.58983	6.22185	5.4437	5.4437	6.34679	6.52288	5.92812	0.489708		388889	1666667	277778	277778	2222222	3333333
PBS; 30’	5.82391	5.4437	5.52288	5.78612	5.58983	5.69897	5.64423	0.150541		666667	277778	333333	611111	388889	500000
PBS; 60’	4.94885	5.4437	5.17609	6.4437	6.4437	5.64782	5.68397	0.634311		88889	277778	150000	2777778	2777778	444444
PBS; 120’	5.22185	5.64782	4.94885	5.4437	5.52288	5.82391	5.43483	0.311806		166667	444444	88889	277778	333333	666667
Sample name	Sample titer log[(PFU/ml)]						Average	SD		Sample; titer (PFU/ml)
casein + GF 6; 1’	4.69897	4.52287	4.74473	3.89087	3.78611	3.82393	4.24458	0.457454		50000	33333	55556	7778	6111	6667
casein + GF 6; 10’	4.34678	4.34678	3.82393	3.52284	3.69897	4.34678	4.01435	0.376523		22222	22222	6667	3333	5000	22222
casein + GF 6; 30’	3.58984	3.34674	3.22194	2.78604	3	3.52284	3.24457	0.309081		3889	2222	1667	611	1000	3333
casein + GF 6; 60’	3.22194	3.22194	3.22194	2.69897	2.69897	3.22194	3.04761	0.270058		1667	1667	1667	500	500	1667
casein + GF 6; 120’	3.22194	2.52244	2.69897	2.89098	2.9489	3.22194	2.91753	0.279598		1667	333	500	778	889	1667
PBS; 1’	5.4437	6.34679	5.34679	5.69897	6.34679	5.58983	5.79548	0.443749		277778	2222222	222222	500000	2222222	388889
PBS; 10’	5.58983	6.22185	5.4437	5.4437	6.34679	6.52288	5.92812	0.489708		388889	1666667	277778	277778	2222222	3333333
PBS; 30’	5.82391	5.4437	5.52288	5.78612	5.58983	5.69897	5.64423	0.150541		666667	277778	333333	611111	388889	500000
PBS; 60’	4.94885	5.4437	5.17609	6.4437	6.4437	5.64782	5.68397	0.634311		88889	277778	150000	2777778	2777778	444444
PBS; 120’	5.22185	5.64782	4.94885	5.4437	5.52288	5.82391	5.43483	0.311806		166667	444444	88889	277778	333333	666667

## Sheet: Figure_5
Sample name	Sample titer log[(PFU/ml)]						Average	SD		Sample; titer (PFU/ml)
PBS + BS low; 1’	5.1597	5.17609	3.58984	3.69897	3.58983	3.78612	4.16676	0.778985		144444	150000	3889	5000	3888.89	6111.11
PBS + BS low; 10’	3.97516	4	3	3.08707	2.89086	2.85867	3.30196	0.537275		9444	10000	1000	1222	777.778	722.222
PBS + BS low; 30’	2.85854	3.22194	1.44716	1.74819	2.04576	1.74473	2.17772	0.703848		722	1667	28	56	111.111	55.5556
PBS + BS low; 60’	2.04532	1.74819	0	0	0	0	0.632252	0.983977		111	56	0	0	0	0
PBS + BS low; 120’	0	0	0	0	0	0	0	0		0	0	0	0	0	0
PBS; 1’	5.69897	5.78612	5.34679	5.34679	5.14267	5.12494	5.40771	0.277726		500000	611111	222222	222222	138889	133333
PBS; 10’	5.78612	5.64782	4.97517	5.34679	5.34679	4.89086	5.33226	0.354495		611111	444444	94444	222222	222222	77777.8
PBS; 30’	5.58983	5.89086	5.4437	5.34679	5.22185	5.22185	5.45248	0.256385		388889	777778	277778	222222	166667	166667
PBS; 60’	5.52288	5.34679	5.34679	5.34679	5.22185	4.97518	5.29338	0.183083		333333	222222	222222	222222	166667	94444.4
PBS; 120’	5.4437	5.74473	5.22185	5.34679	4.82391	4.58983	5.19513	0.422316		277778	555556	166667	222222	66666.7	38888.9
Sample name	Sample titer log[(PFU/ml)]						Average	SD		Sample; titer (PFU/ml)
milk + BS low; 1’	5.82391	5.58983	5.52288	5.4437	5.52288	5.34679	5.54166	0.161408		666667	388889	333333	277778	333333	222222
milk + BS low; 10’	6	5.97518	5.34679	5.22185	5.52288	5	5.51112	0.40655		1000000	944444	222222	166667	333333	100000
milk + BS low; 30’	5.89086	5.34679	5.4437	5.06695	5.23609	5.19189	5.36271	0.289288		777778	222222	277778	116667	172222	155556
milk + BS low; 60’	5.52288	5.34679	5.34679	4.89086	5	4.74473	5.14201	0.306596		333333	222222	222222	77778	100000	55555.6
milk + BS low; 120’	5.64782	5.64782	4.74473	4.34678	4.82391	4.82391	5.00583	0.527826		444444	444444	55556	22222	66666.7	66666.7
PBS; 1’	5.69897	5.78612	5.34679	5.34679	5.14267	5.12494	5.40771	0.277726		500000	611111	222222	222222	138889	133333
PBS; 10’	5.78612	5.64782	4.97517	5.34679	5.34679	4.89086	5.33226	0.354495		611111	444444	94444	222222	222222	77777.8
PBS; 30’	5.58983	5.89086	5.4437	5.34679	5.22185	5.22185	5.45248	0.256385		388889	777778	277778	222222	166667	166667
PBS; 60’	5.52288	5.34679	5.34679	5.34679	5.22185	4.97518	5.29338	0.183083		333333	222222	222222	222222	166667	94444.4
PBS; 120’	5.4437	5.74473	5.22185	5.34679	4.82391	4.58983	5.19513	0.422316		277778	555556	166667	222222	66666.7	38888.9
Sample name	Sample titer log[(PFU/ml)]						Average	SD		Sample; titer (PFU/ml)
PBS + BS high; 1’	2.22272	2.34635	0	0	0	0	0.761512	1.18038		167	222	0	0	0	0
PBS + BS high; 10’	0	0	0	0	0	0	0	0		0	0	0	0	0	0
PBS + BS high; 30’	0	0	0	0	0	0	0	0		0	0	0	0	0	0
PBS + BS high; 60’	0	0	0	0	0	0	0	0		0	0	0	0	0	0
PBS + BS high; 120’	0	0	0	0	0	0	0	0		0	0	0	0	0	0
PBS; 1’	5.69897	5.78612	5.34679	5.34679	5.14267	5.12494	5.40771	0.277726		500000	611111	222222	222222	138889	133333
PBS; 10’	5.78612	5.64782	4.97517	5.34679	5.34679	4.89086	5.33226	0.354495		611111	444444	94444	222222	222222	77777.8
PBS; 30’	5.58983	5.89086	5.4437	5.34679	5.22185	5.22185	5.45248	0.256385		388889	777778	277778	222222	166667	166667
PBS; 60’	5.52288	5.34679	5.34679	5.34679	5.22185	4.97518	5.29338	0.183083		333333	222222	222222	222222	166667	94444.4
PBS; 120’	5.4437	5.74473	5.22185	5.34679	4.82391	4.58983	5.19513	0.422316		277778	555556	166667	222222	66666.7	38888.9
Sample name	Sample titer log[(PFU/ml)]						Average	SD		Sample; titer (PFU/ml)
milk + BS high; 1’	2.22272	1.74819	0	0	0	0	0.661817	1.03621		167	56	0	0	0	0
milk + BS high; 10’	0	0	0	0	0	0	0	0		0	0	0	0	0	0
milk + BS high; 30’	0	0	0	0	0	0	0	0		0	0	0	0	0	0
milk + BS high; 60’	0	0	0	0	0	0	0	0		0	0	0	0	0	0
milk + BS high; 120’	0	0	0	0	0	0	0	0		0	0	0	0	0	0
PBS; 1’	5.69897	5.78612	5.34679	5.34679	5.14267	5.12494	5.40771	0.277726		500000	611111	222222	222222	138889	133333
PBS; 10’	5.78612	5.64782	4.97517	5.34679	5.34679	4.89086	5.33226	0.354495		611111	444444	94444	222222	222222	77777.8
PBS; 30’	5.58983	5.89086	5.4437	5.34679	5.22185	5.22185	5.45248	0.256385		388889	777778	277778	222222	166667	166667
PBS; 60’	5.52288	5.34679	5.34679	5.34679	5.22185	4.97518	5.29338	0.183083		333333	222222	222222	222222	166667	94444.4
PBS; 120’	5.4437	5.74473	5.22185	5.34679	4.82391	4.58983	5.19513	0.422316		277778	555556	166667	222222	66666.7	38888.9

## Sheet: Figure_6
Sample name	Sample titer log[(PFU/ml)]						Average	SD		Sample; titer (PFU/ml)
milk fat + BS low; 1’	2.58995	2.92065	3.34674	2.78604	3.12483	3.12483	2.98217	0.271922		389	833	2222	611	1333	1333
milk fat + BS low; 10’	2.04532	1.74819	2.22272	2.22272	2.04532	2.04532	2.05493	0.173593		111	56	167	167	111	111
milk fat + BS low; 30’	0	0	0	2.04532	0	0	0.340887	0.835		0	0	0	111	0	0
milk fat + BS low; 60’	0	0	0	0	0	0	0	0		0	0	0	0	0	0
milk fat + BS low; 120’	0	0	0	0	0	0	0	0		0	0	0	0	0	0
PBS; 1’	5.64782	5.34679	5.58983	5.52288	6.4437	5.58983	5.69014	0.383571		444444	222222	388889	333333	2777778	388889
PBS; 10’	5.38818	5.31293	5.36798	5.89086	5.64782	5.69897	5.55112	0.229546		244444	205556	233333	777778	444444	500000
PBS; 30’	5.4437	5.22185	5.52288	5.58983	6.22185	6.34679	5.72448	0.452746		277778	166667	333333	388889	1666667	2222222
PBS; 60’	5.22185	5.34679	5.22185	6.58983	6.34679	5.78612	5.7522	0.597194		166667	222222	166667	3888889	2222222	611111
PBS; 120’	5.17609	5.4437	5.34679	5.34679	5.30103	5.64782	5.37704	0.158589		150000	277778	222222	222222	200000	444444
Sample name	Sample titer log[(PFU/ml)]						Average	SD		Sample; titer (PFU/ml)
skim milk + BS low; 1’	6.34679	5.4437	6.34679	5.69897	5.4437	5.58983	5.81163	0.425541		2222222	277778	2222222	500000	277778	388889
skim milk + BS low; 10’	5.4437	5.22185	5.4437	5.58983	5.69897	5.52288	5.48682	0.161769		277778	166667	277778	388889	500000	333333
skim milk + BS low; 30’	5.4437	5.34679	5.22185	5.22185	5.4437	5.82391	5.41697	0.222754		277778	222222	166667	166667	277778	666667
skim milk + BS low; 60’	5.34679	4.82391	5.02348	5.22185	5	4.97517	5.0652	0.187695		222222	66667	105556	166667	100000	94444
skim milk + BS low; 120’	5.22185	5.34679	5.4437	4.4437	4.69897	5.22185	5.06281	0.39799		166667	222222	277778	27778	50000	166667
PBS; 1’	5.64782	5.64782	5.74473	5.34679	5.64782	5.34679	5.56363	0.172105		444444	444444	555556	222222	444444	222222
PBS; 10’	5.34679	5.34679	5.74473	6.22185	5.97518	5.89086	5.75436	0.351642		222222	222222	555556	1666667	944444	777778
PBS; 30’	5.52288	5.58983	5.52288	5.17609	5.22185	5.34679	5.39672	0.173708		333333	388889	333333	150000	166667	222222
PBS; 60’	5.74473	5.52288	5.34679	5.22185	5.34679	5.32451	5.41792	0.187141		555556	333333	222222	166667	222222	211111
PBS; 120’	5.4437	5.64782	5.74473	5.4437	5.58983	5.34679	5.53609	0.149538		277778	444444	555556	277778	388889	222222
Sample name	Sample titer log[(PFU/ml)]						Average	SD		Sample; titer (PFU/ml)
whey + BS low; 1’	3.58984	3.64777	3.82393	5.4437	5.22185	5.34679	4.51231	0.909893		3889	4444	6667	277778	166667	222222
whey + BS low; 10’	2.34635	2.44404	1.74819	3.64777	3.74476	3.44373	2.89581	0.825763		222	278	56	4444	5556	2778
whey + BS low; 30’	0	0	0	0	0	0	0	0		0	0	0	0	0	0
whey + BS low; 60’	0	0	0	0	0	0	0	0		0	0	0	0	0	0
whey + BS low; 120’	0	0	0	0	0	0	0	0		0	0	0	0	0	0
PBS; 1’	5.69897	5.4437	5.52288	6.34679	6.58983	5.64782	5.875	0.474588		500000	277778	333333	2222222	3888889	444444
PBS; 10’	6.34679	5.78612	5.58983	5.82391	5.69897	6.34679	5.93207	0.331194		2222222	611111	388889	666667	500000	2222222
PBS; 30’	5.52288	5.64782	5.4437	5.69897	6.22185	5.69897	5.7057	0.272734		333333	444444	277778	500000	1666667	500000
PBS; 60’	5.64782	6.22185	5.69897	5.74473	6.58983	6.34679	6.04166	0.39668		444444	1666667	500000	555556	3888889	2222222
PBS; 120’	5.34679	5.58983	5.52288	5.58983	5.58983	5.69897	5.55635	0.117251		222222	388889	333333	388889	388889	500000
Sample name	Sample titer log[(PFU/ml)]						Average	SD		Sample; titer (PFU/ml)
casein + BS low; 1’	6.4437	5.82391	6.34679	5.22185	5.4437	5.74473	5.83744	0.483683		2777778	666667	2222222	166667	277778	555556
casein + BS low; 10’	5.4437	5.69897	5.4437	5.82391	5.58983	5.34679	5.55781	0.180185		277778	500000	277778	666667	388889	222222
casein + BS low; 30’	5.34679	5.58983	5.58983	5.4437	5.34679	5.94885	5.5443	0.226251		222222	388889	388889	277778	222222	888889
casein + BS low; 60’	5.52288	5.22185	5.34679	5.52288	5.64782	6.34679	5.6015	0.394709		333333	166667	222222	333333	444444	2222222
casein + BS low; 120’	4.97517	5.52288	5.58983	4.58983	5.34679	6.22185	5.37439	0.558985		94444	333333	388889	38889	222222	1666667
PBS; 1’	5.4437	6.34679	5.34679	5.69897	6.34679	5.58983	5.79548	0.443749		277778	2222222	222222	500000	2222222	388889
PBS; 10’	5.58983	6.22185	5.4437	5.4437	6.34679	6.52288	5.92812	0.489708		388889	1666667	277778	277778	2222222	3333333
PBS; 30’	5.82391	5.4437	5.52288	5.78612	5.58983	5.69897	5.64423	0.150541		666667	277778	333333	611111	388889	500000
PBS; 60’	4.94885	5.4437	5.17609	6.4437	6.4437	5.64782	5.68397	0.634311		88889	277778	150000	2777778	2777778	444444
PBS; 120’	5.22185	5.64782	4.94885	5.4437	5.52288	5.82391	5.43483	0.311806		166667	444444	88889	277778	333333	666667

## Sheet: Supplementary_figure_1
Sample name	Sample titer log[(PFU/ml)]						Average	SD		Sample; titer (PFU/ml)
goat milk; 1’	5.64782	5.22185	5.52288	5.52288	6.34679	5.69897	5.6602	0.374946		444444	166667	333333	333333	2222222	500000
goat milk; 10’	5.58983	4.82391	4.78612	5.20713	5.4437	5.78612	5.2728	0.408872		388889	66667	61111	161111	277778	611111
goat milk; 30’	4.69897	4.74473	4.69897	5.22185	5.22185	5.22185	4.96804	0.27854		50000	55556	50000	166667	166667	166667
goat milk; 60’	4.28879	4.4437	4.82391	5.22185	4.22186	4.58983	4.59832	0.374485		19444	27778	66667	166667	16667	38889
goat milk; 120’	4.4437	4.22186	5.02348	4.4437	4.52287	4.14267	4.46638	0.309568		27778	16667	105556	27778	33333	13889
PBS; 1’	5.58983	5.58983	5.64782	5.89086	6.58983	5.94885	5.87617	0.382344		388889	388889	444444	777778	3888889	888889
PBS; 10’	5.74473	5.58983	5.04576	6.52288	6.74473	6.64782	6.04929	0.689507		555556	388889	111111	3333333	5555556	4444444
PBS; 30’	5.34679	5.74473	5.52288	6.34679	6.34679	5.89086	5.86647	0.415921		222222	555556	333333	2222222	2222222	777778
PBS; 60’	5.4437	5	5.52288	6.58983	5.92082	6.58983	5.84451	0.647164		277778	100000	333333	3888889	833333	3888889
PBS; 120’	5.34679	5.10646	6.34679	6.34679	5.85867	5.74473	5.7917	0.508024		222222	127778	2222222	2222222	722222	555556
Sample name	Sample titer log[(PFU/ml)]						Average	SD		Sample; titer (PFU/ml)
sheep milk; 1’	5.52288	5.52288	6.34679	5	5.4437	5.58983	5.57101	0.435679		333333	333333	2222222	100000	277778	388889
sheep milk; 10’	5.52288	5.34679	5.4437	4.82391	5.4437	5.52288	5.35064	0.266124		333333	222222	277778	66667	277778	333333
sheep milk; 30’	4.85867	5.34679	4.82391	4.4437	4.22186	4.22186	4.6528	0.440096		72222	222222	66667	27778	16667	16667
sheep milk; 60’	4.85867	5.34679	4.64781	4.06696	3.85866	4.22186	4.50012	0.555653		72222	222222	44444	11667	7222	16667
sheep milk; 120’	4.52287	4.4437	4.3358	3.78611	4.22186	3.82393	4.18905	0.314505		33333	27778	21667	6111	16667	6667
PBS; 1’	5.58983	5.52288	5.69897	6.22185	6.34679	5.58983	5.82836	0.35985		388889	333333	500000	1666667	2222222	388889
PBS; 10’	6.22185	5.4437	5.30103	6.22185	5.74473	5.52288	5.74267	0.397987		1666667	277778	200000	1666667	555556	333333
PBS; 30’	5.58983	5.4437	5.69897	5.52288	5.3782	5.22185	5.4759	0.167374		388889	277778	500000	333333	238889	166667
PBS; 60’	5.85867	5.4437	6.22185	5.74473	5.52288	5.52288	5.71912	0.291803		722222	277778	1666667	555556	333333	333333
PBS; 120’	5.22185	5.34679	5.34679	5.58983	5.74473	5.52288	5.46214	0.191938		166667	222222	222222	388889	555556	333333
Sample name	Sample titer log[(PFU/ml)]						Average	SD		Sample; titer (PFU/ml)
pasteur. milk; 1’	5.52288	5.64782	5.64782				5.60617	0.0721334		333333	444444	444444
pasteur. milk; 10’	5.52288	5.58983	5.1597				5.42413	0.231441		333333	388889	144444
pasteur. milk; 30’	4.92082	5.10646	5.34679				5.12469	0.213569		83333	127778	222222
pasteur. milk; 60’	4.69897	5.34679	5.22185				5.0892	0.343676		50000	222222	166667
pasteur. milk; 120’	5.64782	5.22185	5.34679				5.40548	0.218966		444444	166667	222222
PBS; 1’	5.52288	5.64782	5.22185				5.46418	0.218966		333333	444444	166667
PBS; 10’	5.58983	5.52288	5.4437				5.5188	0.0731492		388889	333333	277778
PBS; 30’	5.34679	5.4437	5.34679				5.37909	0.0559515		222222	277778	222222
PBS; 60’	4.92082	4.69897	5.22185				4.94721	0.262437		83333	50000	166667
PBS; 120’	5.34679	5.69897	5.4437				5.49648	0.181929		222222	500000	277778
Sample name	Sample titer log[(PFU/ml)]						Average	SD		Sample; titer (PFU/ml)
unpasteur. milk; 1’	5.58983	5.52288	5.64782				5.58684	0.0625228		388889	333333	444444
unpasteur. milk; 10’	5.58983	5.34679	5.58983				5.50881	0.140318		388889	222222	388889
unpasteur. milk; 30’	5.20713	5.22185	5.4437				5.29089	0.132539		161111	166667	277778
unpasteur. milk; 60’	5.34679	5.22185	5.4437				5.33744	0.111219		222222	166667	277778
unpasteur. milk; 120’	5.52288	5.34679	5.34679				5.40548	0.101666		333333	222222	222222
PBS; 1’	5.78612	5.34679	6.22185				5.78492	0.437532		611111	222222	1666667
PBS; 10’	5.74473	6.22185	5.78612				5.91757	0.264328		555556	1666667	611111
PBS; 30’	5.69897	5.82391	6.22185				5.91491	0.273059		500000	666667	1666667
PBS; 60’	5.14267	5.34679	5.4437				5.31105	0.153664		138889	222222	277778
PBS; 120’	5.64782	5.82391	5.34679				5.60617	0.241272		444444	666667	222222

## Sheet: Supplementary_figure_2
Sample name	Sample titer log[(PFU/ml)]						Average	SD		Sample; titer (PFU/ml)
milk + GF 3 (1:1); 1’	2.58995	2.69897	2.58995	0	0	0	1.31314	1.43903		389	500	389	0	0	0
milk + GF 3 (1:1); 10’	1.74819	0	0	0	0	0	0.291365	0.713695		56	0	0	0	0	0
milk + GF 3 (1:1); 30’	1.74819	2.04532	0	0	0	0	0.632252	0.983977		56	111	0	0	0	0
milk + GF 3 (1:1); 60’	0	0	0	0	0	0	0	0		0	0	0	0	0	0
milk + GF 3 (1:1); 120’	0	0	0	0	0	0	0	0		0	0	0	0	0	0
PBS; 1’	5.69897	5.69897	6.34679	5.78612	5.82391	5.64782	5.83376	0.259413		500000	500000	2222222	611111	666667	444444
PBS; 10’	5.78612	5.52288	5.58983	6.34679	5.69897	6.22185	5.86107	0.342323		611111	333333	388889	2222222	500000	1666667
PBS; 30’	6	5.58983	5.69897	5.34679	5.58983	5.4437	5.61152	0.227048		1000000	388889	500000	222222	388889	277778
PBS; 60’	5.64782	5.4437	5.69897	5.34679	5.52288	5.34679	5.50116	0.149715		444444	277778	500000	222222	333333	222222
PBS; 120’	5.64782	5.58983	5.34679	5.22185	5.4437	5.34679	5.43279	0.161434		444444	388889	222222	166667	277778	222222
Sample name	Sample titer log[(PFU/ml)]						Average	SD		Sample; titer (PFU/ml)
milk + GF 3 (1:3); 1’	3.85866	3.9208	4.08714				3.95553	0.118136		7222	8333	12222
milk + GF 3 (1:3); 10’	2.34635	2.69897	3.58984				2.87839	0.640864		222	500	3889
milk + GF 3 (1:3); 30’	0	0	0				0	0		0	0	0
milk + GF 3 (1:3); 60’	0	0	0				0	0		0	0	0
milk + GF 3 (1:3); 120’	0	0	0				0	0		0	0	0
PBS; 1’	6.22185	6.34679	6.52288				6.36384	0.151238		1666667	2222222	3333333
PBS; 10’	6.4437	5.52288	5.89086				5.95248	0.463492		2777778	333333	777778
PBS; 30’	5.82391	5.64782	5.69897				5.72357	0.0905858		666667	444444	500000
PBS; 60’	5.74473	5.58983	5.69897				5.67784	0.0795832		555556	388889	500000
PBS; 120’	5.24988	6.34679	5.74473				5.78046	0.549327		177778	2222222	555556
Sample name	Sample titer log[(PFU/ml)]						Average	SD		Sample; titer (PFU/ml)
milk + GF 3 (1:7); 1’	3.58984	3.58984	3.44373				3.54114	0.0843542		3889	3889	2778
milk + GF 3 (1:7); 10’	2.04532	2.22272	3.34674				2.53826	0.705762		111	167	2222
milk + GF 3 (1:7); 30’	0	0	0				0	0		0	0	0
milk + GF 3 (1:7); 60’	0	0	0				0	0		0	0	0
milk + GF 3 (1:7); 120’	0	0	0				0	0		0	0	0
PBS; 1’	5.85867	6.22185	5.78612				5.95555	0.23346		722222	1666667	611111
PBS; 10’	6.34679	5.78612	5.78612				5.97301	0.323701		2222222	611111	611111
PBS; 30’	6.34679	6.34679	6.4437				6.37909	0.0559511		2222222	2222222	2777778
PBS; 60’	5.82391	5.89086	5.69897				5.80458	0.0973924		666667	777778	500000
PBS; 120’	5.78612	6.4437	5.82391				6.01791	0.369228		611111	2777778	666667
Sample name	Sample titer log[(PFU/ml)]						Average	SD		Sample; titer (PFU/ml)
milk + GF 4.5 (1:1); 1’	2.58995	2.52244	2.74507	2.69897	2.34635	2.74507	2.60798	0.156179		389	333	556	500	222	556
milk + GF 4.5 (1:1); 10’	2.34635	2.52244	2.34635	2.04532	2.22272	2.34635	2.30492	0.159132		222	333	222	111	167	222
milk + GF 4.5 (1:1); 4,50’	2.44404	2.52244	2.04532	2.04532	1.74819	2.34635	2.19195	0.29548		278	333	111	111	56	222
milk + GF 4.5 (1:1); 60’	1.74819	2.34635	1.74819	0	0	2.04532	1.31468	1.04219		56	222	56	0	0	111
milk + GF 4.5 (1:1); 120’	0	2.04532	1.74819	0	0	0	0.632252	0.983977		0	111	56	0	0	0
PBS; 1’	5.69897	5.69897	6.34679	5.78612	5.82391	5.64782	5.83376	0.259413		500000	500000	2222222	611111	666667	444444
PBS; 10’	5.78612	5.52288	5.58983	6.34679	5.69897	6.22185	5.86107	0.342323		611111	333333	388889	2222222	500000	1666667
PBS; 4,50’	6	5.58983	5.69897	5.34679	5.58983	5.4437	5.61152	0.227048		1000000	388889	500000	222222	388889	277778
PBS; 60’	5.64782	5.4437	5.69897	5.34679	5.52288	5.34679	5.50116	0.149715		444444	277778	500000	222222	333333	222222
PBS; 120’	5.64782	5.58983	5.34679	5.22185	5.4437	5.34679	5.43279	0.161434		444444	388889	222222	166667	277778	222222
Sample name	Sample titer log[(PFU/ml)]						Average	SD		Sample; titer (PFU/ml)
milk + GF 4.5 (1:3); 1’	4.34678	4.52287	4.22186				4.36384	0.151231		22222	33333	16667
milk + GF 4.5 (1:3); 10’	3.34674	4.22186	4.22186				3.93015	0.505247		2222	16667	16667
milk + GF 4.5 (1:3); 30’	3.22194	2.64738	2.34635				2.73856	0.444855		1667	444	222
milk + GF 4.5 (1:3); 60’	1.74819	2.04532	2.34635				2.04662	0.299085		56	111	222
milk + GF 4.5 (1:3); 120’	1.74819	0	0				0.582729	1.00932		56	0	0
PBS; 1’	6.22185	6.34679	6.52288				6.36384	0.151238		1666667	2222222	3333333
PBS; 10’	6.4437	5.52288	5.89086				5.95248	0.463492		2777778	333333	777778
PBS; 4,50’	5.82391	5.64782	5.69897				5.72357	0.0905858		666667	444444	500000
PBS; 60’	5.74473	5.58983	5.69897				5.67784	0.0795832		555556	388889	500000
PBS; 120’	5.24988	6.34679	5.74473				5.78046	0.549327		177778	2222222	555556
Sample name	Sample titer log[(PFU/ml)]						Average	SD		Sample; titer (PFU/ml)
milk + GF 4.5 (1:7); 1’	3.82393	3.82393	3.94885				3.86557	0.072124		6667	6667	8889
milk + GF 4.5 (1:7); 10’	3.82393	3.40756	3.64777				3.62642	0.209004		6667	2556	4444
milk + GF 4.5 (1:7); 4,50’	2.82413	2.85854	2.74507				2.80925	0.0581764		667	722	556
milk + GF 4.5 (1:7); 60’	2.52244	2.22272	2.04532				2.26349	0.24116		333	167	111
milk + GF 4.5 (1:7); 120’	1.74819	1.74819	2.04532				1.84723	0.171551		56	56	111
PBS; 1’	5.85867	6.22185	5.78612				5.95555	0.23346		722222	1666667	611111
PBS; 10’	6.34679	5.78612	5.78612				5.97301	0.323701		2222222	611111	611111
PBS; 4,50’	6.34679	6.34679	6.4437				6.37909	0.0559511		2222222	2222222	2777778
PBS; 60’	5.82391	5.89086	5.69897				5.80458	0.0973924		666667	777778	500000
PBS; 120’	5.78612	6.4437	5.82391				6.01791	0.369228		611111	2777778	666667
Sample name	Sample titer log[(PFU/ml)]						Average	SD		Sample; titer (PFU/ml)
milk + GF 6 (1:1); 1’	4.78612	4.89086	4.74473	4.34678	4.52287	4.69897	4.66506	0.197309		61111	77778	55555.6	22222	33333	50000
milk + GF 6 (1:1); 10’	4.64781	4.4437	4.22186	4.64781	4.34678	4	4.38466	0.252146		44444	27778	16667	44444	22222	10000
milk + GF 6 (1:1); 60’	4.10646	3.82393	3.85867	3.52284	3.78611	3.89087	3.83148	0.188286		12778	6667	7222.22	3333	6111	7778
milk + GF 6 (1:1); 60’	3.89087	3.78611	3.22185	3.22194	3.69897	3.52284	3.55709	0.286314		7778	6111	1666.67	1667	5000	3333
milk + GF 6 (1:1); 120’	3.44373	3.10653	4.22185	3.44373	3.44373	3.34674	3.50105	0.376527		2778	1278	16666.7	2778	2778	2222
PBS; 1’	5.69897	5.69897	6.34679	5.78612	5.82391	5.64782	5.83376	0.259413		500000	500000	2222222	611111	666667	444444
PBS; 10’	5.78612	5.52288	5.58983	6.34679	5.69897	6.22185	5.86107	0.342323		611111	333333	388889	2222222	500000	1666667
PBS; 60’	6	5.58983	5.69897	5.34679	5.58983	5.4437	5.61152	0.227048		1000000	388889	500000	222222	388889	277778
PBS; 60’	5.64782	5.4437	5.69897	5.34679	5.52288	5.34679	5.50116	0.149715		444444	277778	500000	222222	333333	222222
PBS; 120’	5.64782	5.58983	5.34679	5.22185	5.4437	5.34679	5.43279	0.161434		444444	388889	222222	166667	277778	222222
Sample name	Sample titer log[(PFU/ml)]						Average	SD		Sample; titer (PFU/ml)
milk + GF 6 (1:3); 1’	4.69897	4.82391	4.74473				4.75587	0.063211		50000	66667	55556
milk + GF 6 (1:3); 10’	4.22186	4.06696	4.34678				4.21187	0.140179		16667	11667	22222
milk + GF 6 (1:3); 60’	4.22186	3.22194	3.58984				3.67788	0.505741		16667	1667	3889
milk + GF 6 (1:3); 60’	3.22194	3.22194	3.22194				3.22194	5.43896e-16		1667	1667	1667
milk + GF 6 (1:3); 120’	3.34674	3.22194	3.44373				3.33747	0.111189		2222	1667	2778
PBS; 1’	6.22185	6.34679	6.52288				6.36384	0.151238		1666667	2222222	3333333
PBS; 10’	6.4437	5.52288	5.89086				5.95248	0.463492		2777778	333333	777778
PBS; 60’	5.82391	5.64782	5.69897				5.72357	0.0905858		666667	444444	500000
PBS; 60’	5.74473	5.58983	5.69897				5.67784	0.0795832		555556	388889	500000
PBS; 120’	5.24988	6.34679	5.74473				5.78046	0.549327		177778	2222222	555556
Sample name	Sample titer log[(PFU/ml)]						Average	SD		Sample; titer (PFU/ml)
milk + GF 6 (1:7); 1’	5.22185	5.4437	4.78612				5.15056	0.334536		166667	277778	61111
milk + GF 6 (1:7); 10’	4.52287	4.4437	4.74473				4.57044	0.156049		33333	27778	55556
milk + GF 6 (1:7); 60’	4.22186	4.4437	3.97516				4.21357	0.234382		16667	27778	9444
milk + GF 6 (1:7); 60’	3.78611	3.74476	3.58984				3.7069	0.103469		6111	5556	3889
milk + GF 6 (1:7); 120’	3.44373	3.78611	3.78611				3.67199	0.197673		2778	6111	6111
PBS; 1’	5.85867	6.22185	5.78612				5.95555	0.23346		722222	1666667	611111
PBS; 10’	6.34679	5.78612	5.78612				5.97301	0.323701		2222222	611111	611111
PBS; 60’	6.34679	6.34679	6.4437				6.37909	0.0559511		2222222	2222222	2777778
PBS; 60’	5.82391	5.89086	5.69897				5.80458	0.0973924		666667	777778	500000
PBS; 120’	5.78612	6.4437	5.82391				6.01791	0.369228		611111	2777778	666667

## Sheet: Supplementary_figure_3
Sample name	Sample titer log[(PFU/ml)]						Average	SD		Sample; titer (PFU/ml)
goat milk + GF 4.5; 1’	3.58984	3.52284	3.82393	3.34674	3.44373	3.89087	3.60299	0.214155		3889	3333	6667	2222	2778	7778
goat milk + GF 4.5; 10’	2.58995	3.22194	3.22194	3.22194	3.34674	3.34674	3.15821	0.285024		389	1667	1667	1667	2222	2222
goat milk + GF 4.5; 30’	2.04532	0	0	2.04532	1.74819	2.04532	1.31403	1.02433		111	0	0	111	56	111
goat milk + GF 4.5; 60’	0	0	0	2.04532	2.04532	2.04532	1.02266	1.12027		0	0	0	111	111	111
goat milk + GF 4.5; 120’	0	0	2.04532	0	0	0	0.340887	0.835		0	0	111	0	0	0
PBS; 1’	5.58983	5.58983	5.64782	5.89086	6.58983	5.94885	5.87617	0.382344		388889	388889	444444	777778	3888889	888889
PBS; 10’	5.74473	5.58983	5.04576	6.52288	6.74473	6.64782	6.04929	0.689507		555556	388889	111111	3333333	5555556	4444444
PBS; 30’	5.34679	5.74473	5.52288	6.34679	6.34679	5.89086	5.86647	0.415921		222222	555556	333333	2222222	2222222	777778
PBS; 60’	5.4437	5	5.52288	6.58983	5.92082	6.58983	5.84451	0.647164		277778	100000	333333	3888889	833333	3888889
PBS; 120’	5.34679	5.10646	6.34679	6.34679	5.85867	5.74473	5.7917	0.508024		222222	127778	2222222	2222222	722222	555556
Sample name	Sample titer log[(PFU/ml)]						Average	SD		Sample; titer (PFU/ml)
sheep milk + GF 4.5; 1’	3.34674	3.52284	4.22186	3.22194	2.52244	3.34674	3.36376	0.54592		2222	3333	16667	1667	333	2222
sheep milk + GF 4.5; 10’	3.34674	3.22194	3.44373	2.64738	2.85854	2.89098	3.06822	0.314547		2222	1667	2778	444	722	778
sheep milk + GF 4.5; 30’	1.74819	2.04532	3.22194	1.74819	2.04532	2.34635	2.19255	0.551644		56	111	1667	56	111	222
sheep milk + GF 4.5; 60’	1.74819	1.74819	2.04532	2.04532	2.22272	2.44404	2.0423	0.270914		56	56	111	111	167	278
sheep milk + GF 4.5; 120’	2.04532	0	0	2.52244	2.34635	2.52244	1.57276	1.23067		111	0	0	333	222	333
PBS; 1’	5.58983	5.52288	5.69897	6.22185	6.34679	5.58983	5.82836	0.35985		388889	333333	500000	1666667	2222222	388889
PBS; 10’	6.22185	5.4437	5.30103	6.22185	5.74473	5.52288	5.74267	0.397987		1666667	277778	200000	1666667	555556	333333
PBS; 30’	5.58983	5.4437	5.69897	5.52288	5.3782	5.22185	5.4759	0.167374		388889	277778	500000	333333	238889	166667
PBS; 60’	5.85867	5.4437	6.22185	5.74473	5.52288	5.52288	5.71912	0.291803		722222	277778	1666667	555556	333333	333333
PBS; 120’	5.22185	5.34679	5.34679	5.58983	5.74473	5.52288	5.46214	0.191938		166667	222222	222222	388889	555556	333333
Sample name	Sample titer log[(PFU/ml)]						Average	SD		Sample; titer (PFU/ml)
pasteur. milk + GF 4.5; 1’	3.44373	3.52284	3.69897				3.55518	0.130657		2778	3333	5000
pasteur. milk + GF 4.5; 10’	3.22194	2.64738	3.22194				3.03042	0.331718		1667	444	1667
pasteur. milk + GF 4.5; 30’	2.04532	2.22272	2.04532				2.10445	0.102418		111	167	111
pasteur. milk + GF 4.5; 60’	2.04532	2.22272	2.44404				2.23736	0.199764		111	167	278
pasteur. milk + GF 4.5; 120’	0	0	0				0	0		0	0	0
PBS; 1’	5.52288	5.64782	5.22185				5.46418	0.218966		333333	444444	166667
PBS; 10’	5.58983	5.52288	5.4437				5.5188	0.0731492		388889	333333	277778
PBS; 30’	5.34679	5.4437	5.34679				5.37909	0.0559515		222222	277778	222222
PBS; 60’	4.92082	4.69897	5.22185				4.94721	0.262437		83333	50000	166667
PBS; 120’	5.34679	5.69897	5.4437				5.49648	0.181929		222222	500000	277778
Sample name	Sample titer log[(PFU/ml)]						Average	SD		Sample; titer (PFU/ml)
unpasteur. milk + GF 4.5; 1’	3.52284	3.44373	3.69897				3.55518	0.130657		3333	2778	5000
unpasteur. milk + GF 4.5; 10’	3.78611	3.64777	3.64777				3.69389	0.0798696		6111	4444	4444
unpasteur. milk + GF 4.5; 30’	2.22272	2.22272	2.04532				2.16359	0.102418		167	167	111
unpasteur. milk + GF 4.5; 60’	1.74819	2.64738	2.64738				2.34765	0.51915		56	444	444
unpasteur. milk + GF 4.5; 120’	0	2.04532	0				0.681774	1.18087		0	111	0
PBS; 1’	5.78612	5.34679	6.22185				5.78492	0.437532		611111	222222	1666667
PBS; 10’	5.74473	6.22185	5.78612				5.91757	0.264328		555556	1666667	611111
PBS; 30’	5.69897	5.82391	6.22185				5.91491	0.273059		500000	666667	1666667
PBS; 60’	5.14267	5.34679	5.4437				5.31105	0.153664		138889	222222	277778
PBS; 120’	5.64782	5.82391	5.34679				5.60617	0.241272		444444	666667	222222
Sample name	Sample titer log[(PFU/ml)]						Average	SD		Sample; titer (PFU/ml)
goat milk + GF 6; 1’	3.89087	3.52284	3.58984	4.64781	5.22185	4.4437	4.21948	0.667568		7778	3333	3889	44444	166667	27778
goat milk + GF 6; 10’	3.44373	3.34674	2.92065	3.04571	3.22194	4.08714	3.34432	0.411173		2778	2222	833	1111	1667	12222
goat milk + GF 6; 30’	2.34635	2.22272	2.34635	3.52284	3.22194	3.52284	2.86384	0.623443		222	167	222	3333	1667	3333
goat milk + GF 6; 60’	2.04532	1.74819	2.34635	3	3.34674	3.52284	2.66824	0.726484		111	56	222	1000	2222	3333
goat milk + GF 6; 120’	0	0	2.04532	2.9489	3.58984	3.22194	1.96767	1.60729		0	0	111	889	3889	1667
PBS; 1’	5.58983	5.58983	5.64782	5.89086	6.58983	5.94885	5.87617	0.382344		388889	388889	444444	777778	3888889	888889
PBS; 10’	5.74473	5.58983	5.04576	6.52288	6.74473	6.64782	6.04929	0.689507		555556	388889	111111	3333333	5555556	4444444
PBS; 30’	5.34679	5.74473	5.52288	6.34679	6.34679	5.89086	5.86647	0.415921		222222	555556	333333	2222222	2222222	777778
PBS; 60’	5.4437	5	5.52288	6.58983	5.92082	6.58983	5.84451	0.647164		277778	100000	333333	3888889	833333	3888889
PBS; 120’	5.34679	5.10646	6.34679	6.34679	5.85867	5.74473	5.7917	0.508024		222222	127778	2222222	2222222	722222	555556
Sample name	Sample titer log[(PFU/ml)]						Average	SD		Sample; titer (PFU/ml)
sheep milk + GF 6; 1’	4.27621	4.36797	4.28879	4.4437	4.1919	4.04575	4.26905	0.138955		18889	23333	19444	27778	15556	11111
sheep milk + GF 6; 10’	4.14267	4.20712	4.10646	3.78611	3.94885	3.82393	4.00253	0.175451		13889	16111	12778	6111	8889	6667
sheep milk + GF 6; 30’	3.52284	3.85866	3.69897	3.34674	3	3.22194	3.44152	0.315923		3333	7222	5000	2222	1000	1667
sheep milk + GF 6; 60’	3.22194	3.34674	3.22194	2.78604	2.64738	2.85854	3.01376	0.285564		1667	2222	1667	611	444	722
sheep milk + GF 6; 120’	3.52284	2.82413	3.44373	2.89098	2.82413	2.74507	3.04181	0.345977		3333	667	2778	778	667	556
PBS; 1’	5.58983	5.52288	5.69897	6.22185	6.34679	5.58983	5.82836	0.35985		388889	333333	500000	1666667	2222222	388889
PBS; 10’	6.22185	5.4437	5.30103	6.22185	5.74473	5.52288	5.74267	0.397987		1666667	277778	200000	1666667	555556	333333
PBS; 30’	5.58983	5.4437	5.69897	5.52288	5.3782	5.22185	5.4759	0.167374		388889	277778	500000	333333	238889	166667
PBS; 60’	5.85867	5.4437	6.22185	5.74473	5.52288	5.52288	5.71912	0.291803		722222	277778	1666667	555556	333333	333333
PBS; 120’	5.22185	5.34679	5.34679	5.58983	5.74473	5.52288	5.46214	0.191938		166667	222222	222222	388889	555556	333333
Sample name	Sample titer log[(PFU/ml)]						Average	SD		Sample; titer (PFU/ml)
pasteur. milk + GF 6; 1’	4.52287	4.22186	4.52287				4.42254	0.173792		33333	16667	33333
pasteur. milk + GF 6; 10’	4.22186	4.34678	4				4.18955	0.175635		16667	22222	10000
pasteur. milk + GF 6; 30’	4.22186	3.78611	3.58984				3.86594	0.323483		16667	6111	3889
pasteur. milk + GF 6; 60’	3.34674	3.82393	3.69897				3.62321	0.247449		2222	6667	5000
pasteur. milk + GF 6; 120’	3.44373	3.34674	3.74476				3.51175	0.207543		2778	2222	5556
PBS; 1’	5.52288	5.64782	5.22185				5.46418	0.218966		333333	444444	166667
PBS; 10’	5.58983	5.52288	5.4437				5.5188	0.0731492		388889	333333	277778
PBS; 30’	5.34679	5.4437	5.34679				5.37909	0.0559515		222222	277778	222222
PBS; 60’	4.92082	4.69897	5.22185				4.94721	0.262437		83333	50000	166667
PBS; 120’	5.34679	5.69897	5.4437				5.49648	0.181929		222222	500000	277778
Sample name	Sample titer log[(PFU/ml)]						Average	SD		Sample; titer (PFU/ml)
unpasteur. milk + GF 6; 1’	4.22186	5.34679	5.22185				4.93016	0.616585		16667	222222	166667
unpasteur. milk + GF 6; 10’	4.34678	4.1919	4.12493				4.2212	0.113794		22222	15556	13333
unpasteur. milk + GF 6; 30’	3.69897	4.22186	3.78611				3.90231	0.280142		5000	16667	6111
unpasteur. milk + GF 6; 60’	3.44373	3.64777	3.52284				3.53811	0.102875		2778	4444	3333
unpasteur. milk + GF 6; 120’	3.22194	3.24993	3.22194				3.23127	0.0161636		1667	1778	1667
PBS; 1’	5.78612	5.34679	6.22185				5.78492	0.437532		611111	222222	1666667
PBS; 10’	5.74473	6.22185	5.78612				5.91757	0.264328		555556	1666667	611111
PBS; 30’	5.69897	5.82391	6.22185				5.91491	0.273059		500000	666667	1666667
PBS; 60’	5.14267	5.34679	5.4437				5.31105	0.153664		138889	222222	277778
PBS; 120’	5.64782	5.82391	5.34679				5.60617	0.241272		444444	666667	222222

## Sheet: Supplementary_figure_4
Sample name	Sample titer log[(PFU/ml)]						Average	SD		Sample; titer (PFU/ml)
sodium caseinate + GF 4.5; 1’	2.97518	3.52288	3.85867	2.4437	2.34679	2.22185	2.89484	0.676264		944.444	3333.33	7222.22	277.778	222.222	166.667
sodium caseinate + GF 4.5; 10’	2.97518	2.52288	2.22185	2.04576	1.74473	1.74473	2.20919	0.478217		944.444	333.333	166.667	111.111	55.5556	55.5556
sodium caseinate + GF 4.5; 30’	1.74473	0	0	1.74473	2.22185	2.04576	1.29284	1.01796		55.5556	0	0	55.5556	166.667	111.111
sodium caseinate + GF 4.5; 60’	0	0	0	0	0	0	0	0		0	0	0	0	0	0
sodium caseinate + GF 4.5; 120’	1.74473	0	0	0	0	0	0.290788	0.712282		55.5556	0	0	0	0	0
PBS; 1’	5.4437	4.64782	5.34679	4.97518	5.52288	4.92082	5.14286	0.346119		277778	44444.4	222222	94444.4	333333	83333.3
PBS; 10’	4.92082	4.94885	4.89086	4.85867	5.34679	5.22185	5.0313	0.202174		83333.3	88888.9	77777.8	72222.2	222222	166667
PBS; 30’	5.34679	4.74473	4.78612	5.34679	4.89086	5.22185	5.05619	0.280578		222222	55555.6	61111.1	222222	77777.8	166667
PBS; 60’	4.85867	5.22185	5.02348	4.78612	4.58983	5.02348	4.91724	0.220537		72222.2	166667	105556	61111.1	38888.9	105556
PBS; 120’	4.78612	4.4437	4.85867	4.82391	4.82391	4.58983	4.72102	0.16642		61111.1	27777.8	72222.2	66666.7	66666.7	38888.9
Sample name	Sample titer log[(PFU/ml)]						Average	SD		Sample; titer (PFU/ml)
casein pepton + GF 4.5; 1’	3.89086	4.08715	3.89086	3.4437	3.52288	3.74473	3.76336	0.244013		7777.78	12222.2	7777.78	2777.78	3333.33	5555.56
casein pepton + GF 4.5; 10’	3.94885	4.1597	4.4437	3.52288	3.34679	3.34679	3.79478	0.458982		8888.89	14444.4	27777.8	3333.33	2222.22	2222.22
casein pepton + GF 4.5; 30’	0	0	0	2.34679	1.74473	1.74473	0.972707	1.08799		0	0	0	222.222	55.5556	55.5556
casein pepton + GF 4.5; 60’	0	0	0	0	0	0	0	0		0	0	0	0	0	0
casein pepton + GF 4.5; 120’	0	0	0	0	0	0	0	0		0	0	0	0	0	0
PBS; 1’	5.4437	4.64782	5.34679	4.97518	5.52288	4.92082	5.14286	0.346119		277778	44444.4	222222	94444.4	333333	83333.3
PBS; 10’	4.92082	4.94885	4.89086	4.85867	5.34679	5.22185	5.0313	0.202174		83333.3	88888.9	77777.8	72222.2	222222	166667
PBS; 30’	5.34679	4.74473	4.78612	5.34679	4.89086	5.22185	5.05619	0.280578		222222	55555.6	61111.1	222222	77777.8	166667
PBS; 60’	4.85867	5.22185	5.02348	4.78612	4.58983	5.02348	4.91724	0.220537		72222.2	166667	105556	61111.1	38888.9	105556
PBS; 120’	4.78612	4.4437	4.85867	4.82391	4.82391	4.58983	4.72102	0.16642		61111.1	27777.8	72222.2	66666.7	66666.7	38888.9
Sample name	Sample titer log[(PFU/ml)]						Average	SD		Sample; titer (PFU/ml)
sodium caseinate + GF 6; 1’	4.34679	4	4.34679	4.69897	4.22186	4.58983	4.36737	0.251566		22222.2	10000	22222.2	50000	16667	38889
sodium caseinate + GF 6; 10’	3.69897	3.58983	3.52288	3.89087	4.23608	4.34678	3.8809	0.343309		5000	3888.89	3333.33	7778	17222	22222
sodium caseinate + GF 6; 30’	0	0	0	2.69897	2.22272	2.58995	1.25194	1.38048		0	0	0	500	167	389
sodium caseinate + GF 6; 60’	0	0	0	2.22272	2.04532	2.22272	1.08179	1.18681		0	0	0	167	111	167
sodium caseinate + GF 6; 120’	0	0	0	2.04532	0	2.04532	0.681774	1.0562		0	0	0	111	0	111
PBS; 1’	5.4437	4.64782	5.34679	4.97518	5.52288	4.92082	5.14286	0.346119		277778	44444.4	222222	94444.4	333333	83333.3
PBS; 10’	4.92082	4.94885	4.89086	4.85867	5.34679	5.22185	5.0313	0.202174		83333.3	88888.9	77777.8	72222.2	222222	166667
PBS; 30’	5.34679	4.74473	4.78612	5.34679	4.89086	5.22185	5.05619	0.280578		222222	55555.6	61111.1	222222	77777.8	166667
PBS; 60’	4.85867	5.22185	5.02348	4.78612	4.58983	5.02348	4.91724	0.220537		72222.2	166667	105556	61111.1	38888.9	105556
PBS; 120’	4.78612	4.4437	4.85867	4.82391	4.82391	4.58983	4.72102	0.16642		61111.1	27777.8	72222.2	66666.7	66666.7	38888.9
Sample name	Sample titer log[(PFU/ml)]						Average	SD		Sample; titer (PFU/ml)
casein pepton + GF 6; 1’	4.10646	4.34679	4.34679	3.97518	4.52288	4.85867	4.35946	0.312386		12777.8	22222.2	22222.2	9444.44	33333.3	72222.2
casein pepton + GF 6; 10’	3.92082	4.85867	3.92082	4.52288	4.02348	3.89086	4.18959	0.404984		8333.33	72222.2	8333.33	33333.3	10555.6	7777.78
casein pepton + GF 6; 30’	2.58983	2.52288	3.4437	2.34679	3.69897	3	2.93369	0.544357		388.889	333.333	2777.78	222.222	5000	1000
casein pepton + GF 6; 60’	2.04576	0	2.58983	0	2.64782	3.4437	1.78785	1.45491		111.111	0	388.889	0	444.444	2777.78
casein pepton + GF 6; 120’	1.74473	0	1.74473	0	2.52288	1.74473	1.29284	1.0458		55.5556	0	55.5556	0	333.333	55.5556
PBS; 1’	5.4437	4.64782	5.34679	4.97518	5.52288	4.92082	5.14286	0.346119		277778	44444.4	222222	94444.4	333333	83333.3
PBS; 10’	4.92082	4.94885	4.89086	4.85867	5.34679	5.22185	5.0313	0.202174		83333.3	88888.9	77777.8	72222.2	222222	166667
PBS; 30’	5.34679	4.74473	4.78612	5.34679	4.89086	5.22185	5.05619	0.280578		222222	55555.6	61111.1	222222	77777.8	166667
PBS; 60’	4.85867	5.22185	5.02348	4.78612	4.58983	5.02348	4.91724	0.220537		72222.2	166667	105556	61111.1	38888.9	105556
PBS; 120’	4.78612	4.4437	4.85867	4.82391	4.82391	4.58983	4.72102	0.16642		61111.1	27777.8	72222.2	66666.7	66666.7	38888.9
Sample name	Sample titer log[(PFU/ml)]						Average	SD		Sample; titer (PFU/ml)
whey hydrolysed + GF 4.5; 1’	2.04532	1.74819	2.04532	1.74819	0	0	1.2645	0.988453		111	56	111	56	0	0
whey hydrolysed + GF 4.5; 10’	0	0	0	0	0	0	0	0		0	0	0	0	0	0
whey hydrolysed + GF 4.5; 30’	0	0	0	0	0	0	0	0		0	0	0	0	0	0
whey hydrolysed + GF 4.5; 60’	0	0	0	0	0	0	0	0		0	0	0	0	0	0
whey hydrolysed + GF 4.5; 120’	0	0	0	0	0	0	0	0		0	0	0	0	0	0
PBS; 1’	5.34679	4.92082	4.94885	5.64782	5.4437	5.34679	5.27579	0.286208		222222	83333	88889	444444	277778	222222
PBS; 10’	4.82391	5	4.94885	5.34679	5.64782	5.58983	5.2262	0.350558		66667	100000	88889	222222	444444	388889
PBS; 30’	4.82391	4.78612	4.64781	5.34679	5.4437	5.34679	5.06585	0.349903		66667	61111	44444	222222	277778	222222
PBS; 60’	4.85867	4.78612	4.82391	5.34679	5.12494	5.22185	5.02705	0.235553		72222	61111	66667	222222	133333	166667
PBS; 120’	4.92082	4.82391	4.64781	5.52288	5.20713	4.97517	5.01629	0.308752		83333	66667	44444	333333	161111	94444
Sample name	Sample titer log[(PFU/ml)]						Average	SD		Sample; titer (PFU/ml)
whey hydrolysed + GF 6; 1’	2.44404	2.58995	2.34635	2.52244	2.64738	2.58995	2.52335	0.111241		278	389	222	333	444	389
whey hydrolysed + GF 6; 10’	2.34635	2.44404	2.04532	2.34635	2.44404	2.44404	2.34503	0.154428		222	278	111	222	278	278
whey hydrolysed + GF 6; 30’	0	2.04532	2.04532	1.74819	2.04532	0	1.31403	1.02433		0	111	111	56	111	0
whey hydrolysed + GF 6; 60’	0	0	0	0	0	0	0	0		0	0	0	0	0	0
whey hydrolysed + GF 6; 120’	0	0	0	0	0	0	0	0		0	0	0	0	0	0
PBS; 1’	5.34679	4.92082	4.94885	5.64782	5.4437	5.34679	5.27579	0.286208		222222	83333	88889	444444	277778	222222
PBS; 10’	4.82391	5	4.94885	5.34679	5.64782	5.58983	5.2262	0.350558		66667	100000	88889	222222	444444	388889
PBS; 30’	4.82391	4.78612	4.64781	5.34679	5.4437	5.34679	5.06585	0.349903		66667	61111	44444	222222	277778	222222
PBS; 60’	4.85867	4.78612	4.82391	5.34679	5.12494	5.22185	5.02705	0.235553		72222	61111	66667	222222	133333	166667
PBS; 120’	4.92082	4.82391	4.64781	5.52288	5.20713	4.97517	5.01629	0.308752		83333	66667	44444	333333	161111	94444
Sample name	Sample titer log[(PFU/ml)]						Average	SD		Sample; titer (PFU/ml)
whey + GF 4.5; 1’	2.89098	2.92065	3	3.22194	3.34674	3.44373	3.13734	0.232979		778	833	1000	1667	2222	2778
whey + GF 4.5; 10’	2.78604	2.64738	2.74507	2.92065	3.22194	3.22194	2.92384	0.247025		611	444	556	833	1667	1667
whey + GF 4.5; 30’	2.04532	2.34635	2.44404	2.69897	2.34635	3.22194	2.51716	0.404002		111	222	278	500	222	1667
whey + GF 4.5; 60’	0	0	2.04532	1.74819	1.74819	2.04532	1.2645	0.988453		0	0	111	56	56	111
whey + GF 4.5; 120’	0	0	0	1.74819	0	0	0.291365	0.713695		0	0	0	56	0	0
PBS; 1’	5.69897	5.4437	5.52288	6.34679	6.58983	5.64782	5.875	0.474588		500000	277778	333333	2222222	3888889	444444
PBS; 10’	6.34679	5.78612	5.58983	5.82391	5.69897	6.34679	5.93207	0.331194		2222222	611111	388889	666667	500000	2222222
PBS; 30’	5.52288	5.64782	5.4437	5.69897	6.22185	5.69897	5.7057	0.272734		333333	444444	277778	500000	1666667	500000
PBS; 60’	5.64782	6.22185	5.69897	5.74473	6.58983	6.34679	6.04166	0.39668		444444	1666667	500000	555556	3888889	2222222
PBS; 120’	5.34679	5.58983	5.52288	5.58983	5.58983	5.69897	5.55635	0.117251		222222	388889	333333	388889	388889	500000
Sample name	Sample titer log[(PFU/ml)]						Average	SD		Sample; titer (PFU/ml)
whey + GF 6; 1’	3.97516	4.0235	3.85866	4.22186	4.22186	3.97516	4.04603	0.146624		9444	10556	7222	16667	16667	9444
whey + GF 6; 10’	3.97516	3.78611	3.74476	3.52284	3.64777	3.9208	3.76624	0.168328		9444	6111	5556	3333	4444	8333
whey + GF 6; 30’	3.44373	3.58984	4.22186	3.34674	3.34674	3.69897	3.60798	0.331337		2778	3889	16667	2222	2222	5000
whey + GF 6; 60’	2.69897	2.58995	2.82413	3.52284	3.58984	3.22194	3.07461	0.430538		500	389	667	3333	3889	1667
whey + GF 6; 120’	2.34635	2.22272	2.58995	0	2.92065	3.22194	2.21693	1.14682		222	167	389	0	833	1667
PBS; 1’	5.69897	5.4437	5.52288	6.34679	6.58983	5.64782	5.875	0.474588		500000	277778	333333	2222222	3888889	444444
PBS; 10’	6.34679	5.78612	5.58983	5.82391	5.69897	6.34679	5.93207	0.331194		2222222	611111	388889	666667	500000	2222222
PBS; 30’	5.52288	5.64782	5.4437	5.69897	6.22185	5.69897	5.7057	0.272734		333333	444444	277778	500000	1666667	500000
PBS; 60’	5.64782	6.22185	5.69897	5.74473	6.58983	6.34679	6.04166	0.39668		444444	1666667	500000	555556	3888889	2222222
PBS; 120’	5.34679	5.58983	5.52288	5.58983	5.58983	5.69897	5.55635	0.117251		222222	388889	333333	388889	388889	500000

[truncated: 5 more sheets: Supplementary_figure_5, Supplementary_figure_6, Supplementary_figure_7, Supplementary_figure_8, Supplementary_figure_9]
